# Supplementary material for: Challenging Mimickers in the Diagnosis of Sarcoidosis: A Case Study
Source: Diagnostics (Basel). 2021 Jul 12;11(7):1240. doi: 10.3390/diagnostics11071240 (PMC8304686; doi:10.3390/diagnostics11071240)
Supplement: Supplementary file 1 [file diagnostics-11-01240-s001.zip]

Archive with 1 entries (1 files):
- diagnostics-1277439-supplementary.xlsx
