# Supplementary material for: Challenging Mimickers in the Diagnosis of Sarcoidosis: A Case Study
Source: Diagnostics (Basel). 2021 Jul 12;11(7):1240. doi: 10.3390/diagnostics11071240 (PMC8304686; doi:10.3390/diagnostics11071240)
Supplement: Supplementary file 1 [file diagnostics-11-01240-s001.zip › diagnostics-1277439-supplementary.xlsx]

## Sheet: Feuil3
Author	Year	Sex (0=man; Female=woman)	Age at sarcoidosis misdiagnosis	Age at final diagnosis	Delay for correct diagnosis (months)	Lung	Mediastinal lymph nodes	Unilateral hilar lymph node	Atypical pneumologic presentation	Exclusive extrathoracic involvement	Lymph nodes	Fever	Eosinophilia	Eye involvement	Skin involvement	Liver	Spleen	Heart	Neurologic	Pituitary	Joints	Bone	ENT	Adrenal glands	Hypercalcemia	Kidney	Atypical presentation	Corticoresistance or unusual cortiodependence	Differential diagnosis	Drug	Infection	Mycobacteria	Whipple's disease	Solid neoplasia	Lymphoma	Particles	Primary immune deficiency	Systemic disorder	CS	Healing (0=NO; Yes=YES)	Delayed diagnosis causing death	Diagnosis after death	Reference
Goldstein et al.	1961	Female	53	58	35	Yes	No	No	Yes	No	Yes	Yes	Yes	No	Yes	Yes	Yes	No	Yes	No	No	No	No	No	No	No	Corticoresistance	Yes	Lymphoma	No	No	No	No	No	Yes	No	No	No	Yes	No	Yes	Yes	[1]
Bronsky et al.	1965	Female	37	NA	NA	Yes	Yes	No	No	No	Yes	Yes	No	No	Yes	No	No	No	No	No	No	No	No	No	No	No	Hypogammaglobulinemia	No	CVID	No	No	No	No	No	No	No	Yes	No	No	Yes	No	No	[2]
Walker JV et al.	1977	Male	56	56	1.5	No	No	No	No	Yes	Yes	Yes	No	No	No	Yes	Yes	Yes	Yes	No	No	No	No	Yes	Yes	Yes	Corticoresistance and atypical lung involvement	Yes	Histoplasmosis	No	Yes	No	No	No	No	No	No	No	Yes	No	Yes	Yes	[3]
Schlumpf et al.	1983	Male	67	67	10	No	No	No	No	Yes	Yes	Yes	No	No	No	Yes	No	No	No	No	Yes	No	No	No	No	No	Fever and exclusive extrathoracic involvement	Yes	Whipple's disease	No	Yes	No	Yes	No	No	No	No	No	Yes	No	Yes	Yes	[4]
Kutty et al.	1984	Male	53	53	12	No	Yes	No	No	No	No	No	No	No	No	No	No	No	No	No	No	No	No	No	No	No	Hematuria	No	Renal cancer	No	No	No	No	Yes	No	No	No	No	No	No	Yes	No	[5]
Kutty et al.	1984	Male	57	57	1	No	Yes	No	No	No	No	No	No	No	No	No	No	No	No	No	No	No	No	No	No	No	Hematuria	No	Renal cancer	No	No	No	No	Yes	No	No	No	No	No	No	No	No	[5]
Kutty et al.	1984	Male	55	58	38	Yes	Yes	No	No	No	No	No	No	No	No	No	No	No	No	No	No	No	No	No	No	No	NA	No	Renal cancer	No	No	No	No	Yes	No	No	No	No	No	No	No	No	[5]
Kutty et al.	1984	Male	52	52	0	Yes	Yes	No	No	No	No	No	No	No	No	No	No	No	No	No	No	No	No	No	No	No	NA	NA	Renal cancer	No	No	No	No	Yes	No	No	No	No	NA	NA	NA	NA	[5]
Kutty et al.	1984	Male	53	53	0	No	Yes	No	No	No	No	No	No	No	No	No	No	No	No	No	No	No	No	No	No	No	NA	NA	Renal cancer	No	No	No	No	Yes	No	No	No	No	NA	NA	NA	NA	[5]
Kutty et al.	1984	Female	48	48	1	Yes	Yes	No	No	No	Yes	No	No	No	No	No	No	No	No	No	No	No	No	No	No	No	Hematuria	NA	Renal cancer	No	No	No	No	Yes	No	No	No	No	NA	NA	NA	NA	[5]
Cho et al.	1984	Female	48	50	18	Yes	Yes	No	No	No	No	Yes	No	No	No	No	No	No	No	No	Yes	No	No	No	No	No	Corticoresistance and predominant digestive tract involvement	Yes	Whipple's disease	No	Yes	No	Yes	No	No	No	No	No	Yes	Yes	No	No	[6]
Rey et al.	1987	Female	52	55	38	Yes	Yes	NA	No	No	Yes	Yes	No	No	Yes	No	No	No	No	No	Yes	No	No	No	No	No	Corticoresistance	Yes	Whipple's disease	No	Yes	No	Yes	No	No	No	No	No	Yes	Yes	No	No	[7]
Gentric et al.	1987	NA	56	59	36	No	No	No	No	Yes	Yes	No	No	No	No	No	No	No	No	No	Yes	No	No	No	No	Yes	NA	Yes	Whipple's disease	No	Yes	No	Yes	No	No	No	No	No	Yes	Yes	No	No	[8]
Daly et al.	1988	Female	58	58	6	Yes	Yes	No	No	No	Yes	No	No	No	No	Yes	Yes	No	No	No	No	No	No	No	No	No	Night sweats and fever	NA	Hodgkin's lymphoma	No	No	No	No	No	Yes	No	No	No	No	No	No	No	[9]
Newell et al.	1988	Female	37	37	0	Yes	Yes	No	No	No	No	No	No	No	Yes	No	No	No	No	No	No	No	No	No	No	No	Atypical skin involvement; anti nuclear antibodies	NA	Pentazocine granulomatosis	Yes	No	No	No	No	No	No	No	No	NA	NA	NA	NA	[10]
Newell et al.	1988	Female	39	39	0	Yes	No	No	Yes	No	No	No	Yes	No	No	No	No	No	No	No	No	No	No	No	No	No	Pulmonary arterial hypertension at first presentation	NA	Pentazocine granulomatosis	Yes	No	No	No	No	No	No	No	No	NA	NA	NA	NA	[10]
Wheat et al.	1989	Female	32	32	2	Yes	Yes	No	No	No	No	Yes	No	No	Yes	No	No	Yes	No	No	No	No	No	No	No	No	Productive cough and fever	No	Histoplasmosis	No	Yes	No	No	No	No	No	No	No	Yes	Yes	No	No	[11]
Wheat et al.	1989	Male	24	25	9	Yes	Yes	No	No	No	No	Yes	No	Yes	No	No	No	No	No	No	No	No	No	No	No	No	Cough and fever	No	Histoplasmosis	No	Yes	No	No	No	No	No	No	No	Yes	Yes	No	No	[11]
Wheat et al.	1989	Male	56	NA	NA	Yes	Yes	No	No	No	No	Yes	No	No	No	No	No	No	No	No	No	No	No	No	No	No	Lung involvement without mediastinal lymph nodes	No	Histoplasmosis	No	Yes	No	No	No	No	No	No	No	Yes	Yes	No	No	[11]
Wheat et al.	1989	Female	48	NA	NA	Yes	No	No	Yes	No	No	Yes	No	No	No	Yes	No	No	No	No	No	No	No	No	No	No	Lung involvement without mediastinal lymph nodes	No	Histoplasmosis	No	Yes	No	No	No	No	No	No	No	Yes	Yes	No	No	[11]
Wheat et al.	1989	Female	28	NA	NA	Yes	Yes	No	No	No	Yes	No	No	No	No	No	No	No	No	No	No	No	No	No	No	No	Hemoptysis	No	Histoplasmosis	No	Yes	No	No	No	No	No	No	No	Yes	Yes	No	No	[11]
Wheat et al.	1989	Female	23	24	12	Yes	Yes	No	No	No	Yes	Yes	No	No	No	Yes	Yes	No	No	No	No	No	No	No	No	No	Predominant bone marrow involvement	No	Histoplasmosis	No	Yes	No	No	No	No	No	No	No	Yes	Yes	No	No	[11]
Wheat et al.	1989	Male	49	NA	NA	Yes	No	No	Yes	No	No	No	No	Yes	No	No	Yes	No	No	No	No	No	No	No	No	No	Predominant bone marrow involvement	No	Histoplasmosis	No	Yes	No	No	No	No	No	No	No	No	No	No	No	[11]
Wheat et al.	1989	Male	27	32	60	Yes	Yes	No	No	No	Yes	Yes	No	No	No	Yes	Yes	No	No	No	No	No	No	No	Yes	No	Pleuresia	NA	Histoplasmosis	No	Yes	No	No	No	No	No	No	No	Yes	Yes	No	No	[11]
Wheat et al.	1989	Female	37	NA	NA	Yes	Yes	No	No	No	Yes	Yes	No	No	No	No	No	No	No	No	Yes	No	No	No	No	No	Retroperitoneal lymphadenopathies	No	Histoplasmosis	No	Yes	No	No	No	No	No	No	No	Yes	Yes	No	No	[11]
Wheat et al.	1989	Female	70	NA	NA	Yes	No	No	Yes	No	Yes	No	No	Yes	No	No	No	No	No	No	No	No	No	No	No	No	NA	No	Histoplasmosis	No	Yes	No	No	No	No	No	No	No	No	No	No	No	[11]
Wheat et al.	1989	Female	35	NA	NA	Yes	Yes	No	No	No	No	No	No	No	Yes	No	No	No	No	No	No	No	No	No	No	No	NA	No	Histoplasmosis	No	Yes	No	No	No	No	No	No	No	No	No	No	No	[11]
Southern et al.	1989	Male	44	44	8	Yes	No	No	Yes	Yes	Yes	No	No	No	No	No	No	Yes	No	No	Yes	No	No	No	No	No	NA	Yes	Whipple's disease	No	Yes	No	Yes	No	No	No	No	No	Yes	No	Yes	No	[12]
Peeples et al.	1991	Male	38	38	10	No	No	No	No	Yes	No	No	No	No	No	No	No	No	No	Yes	No	No	No	No	No	No	Corticoresistance	Yes	Germ line tumor	No	No	No	No	Yes	No	No	No	No	Yes	No	Yes	Yes	[13]
Peeples et al.	1991	Male	16	16	10	No	No	No	No	Yes	No	No	No	No	No	No	No	No	Yes	Yes	No	No	No	No	No	No	Corticoresistance	Yes	Germ line tumor	No	No	No	No	Yes	No	No	No	No	Yes	No	No	No	[13]
Newmann et al.	1992	Female	60	61	18	Yes	Yes	No	No	No	No	No	No	No	No	No	No	No	No	No	No	No	No	No	No	No	Corticoresistance	Yes	Berylium	No	No	No	No	No	No	Yes	No	No	Yes	No	NA	NA	[14]
Carriou et al.	1993	NA	70	73	36	No	No	No	No	Yes	Yes	Yes	No	No	No	No	No	No	No	No	Yes	No	No	No	No	No	Corticoresistance and exclusive extrathoracic involvement	Yes	Whipple's disease	No	Yes	No	Yes	No	No	No	No	No	Yes	Yes	No	No	[15]
Mahler et al.	1995	Male	59	NA	NA	No	No	No	No	Yes	No	No	No	No	No	No	No	No	No	No	No	No	Yes	No	No	No	Exclusive extrathoracic involvement	No	Melkersson Rosenthal syndrome	No	No	No	No	No	No	No	No	Yes	No	Yes	No	No	[16]
Aziza et al.	1997	Male	24	25	11	No	Yes	No	No	No	Yes	Yes	No	No	Yes	No	No	No	No	No	Yes	No	No	No	No	No	NA	No	Dacron prothesis granulomatosis	No	No	No	No	No	No	Yes	No	No	No	Yes	No	No	[17]
Urschel et al.	1997	Female	47	48	10	No	Yes	No	No	No	No	No	No	No	No	No	No	No	No	No	No	No	No	No	No	No	None	No	Breast cancer	No	No	No	No	Yes	No	No	No	No	NA	NA	NA	NA	[18]
Fitch et al.	1997	Male	43	47	48	No	No	No	No	Yes	No	Yes	No	No	No	Yes	Yes	No	No	No	No	No	No	No	No	No	Exclusive extrathoracic involvement	No	LYG	No	No	No	No	No	Yes	No	No	No	Yes	No	Yes	No	[19]
Peters et al.	1997	Male	53	53	NA	No	No	No	No	Yes	No	No	No	No	No	No	No	No	No	No	Yes	No	No	No	Yes	No	Corticoresistance and exclusive extrathoracic involvement	Yes	Whipple's disease	No	Yes	No	Yes	No	No	No	No	No	Yes	Yes	No	No	[20]
Dicpinigaitis et al.	1998	Male	39	39	8	Yes	Yes	No	No	No	No	No	No	No	No	No	No	No	No	No	No	No	No	No	No	No	NA	No	Crack lung	No	No	No	No	No	No	Yes	No	No	NA	NA	NA	NA	[21]
Wolfert et al.	1999	Male	43	43	NA	No	No	No	No	Yes	Yes	Yes	No	No	No	No	No	Yes	Yes	No	No	No	No	No	No	Yes	Exclusive extrathoracic involvement; endocarditis	No	Whipple's disease	No	Yes	No	Yes	No	No	No	No	No	No	Yes	No	No	[22]
Mao et al.	2000	Female	71	71	1	Yes	Yes	No	No	No	No	No	No	No	No	No	No	No	No	No	No	No	No	No	No	No	Bilateral pleuresia	No	Pancreatic carcinoma	No	No	No	No	Yes	No	No	No	No	NA	NA	No	No	[23]
Wakhlu et al.	2001	Female	23	23	2.5	No	Yes	Yes	No	No	No	Yes	No	No	Yes	No	No	No	No	No	Yes	No	Yes	No	No	No	Corticoresistance and asymetrical hilar lymphadenopathies	Yes	Tuberculosis	No	Yes	Yes	No	No	No	No	No	No	Yes	Yes	No	No	[24]
Latkany et al.	2001	NA	NA	NA	NA	No	No	NA	No	No	NA	NA	NA	NA	NA	NA	NA	NA	NA	NA	NA	NA	NA	NA	NA	NA	NA	NA	Juvenile granulomatosis	No	No	No	No	No	No	No	No	Yes	NA	NA	NA	NA	[25]
Latkany et al.	2001	NA	NA	NA	NA	No	No	NA	No	No	NA	NA	NA	NA	NA	NA	NA	NA	NA	NA	NA	NA	NA	NA	NA	NA	NA	NA	Juvenile granulomatosis	No	No	No	No	No	No	No	No	Yes	NA	NA	NA	NA	[25]
Latkany et al.	2001	NA	NA	NA	NA	No	No	NA	No	No	NA	NA	NA	NA	NA	NA	NA	NA	NA	NA	NA	NA	NA	NA	NA	NA	NA	NA	Juvenile granulomatosis	No	No	No	No	No	No	No	No	Yes	NA	NA	NA	NA	[25]
Cortez et al.	2003	Female	70	70	NA	Yes	No	No	Yes	No	No	Yes	No	No	No	No	No	No	Yes	No	No	No	No	No	No	No	Corticoresistance and asymetrical lymph nodes	Yes	Intracerebral tuberculoma	No	Yes	Yes	No	No	No	No	No	No	Yes	Yes	No	No	[26]
Cortez et al.	2003	Male	52	52	NA	No	No	No	No	Yes	No	No	No	No	No	No	No	No	Yes	No	No	No	No	No	No	No	Exclusive extrathoracic involvement	Yes	Intracerebral tuberculoma	No	Yes	Yes	No	No	No	No	No	No	Yes	No	Yes	No	[26]
Suarez-Vilela	2003	Female	65	67	24	No	No	No	No	Yes	Yes	No	No	No	No	No	No	No	No	No	No	No	No	No	No	No	Corticoresistance	Yes	Angio immunoblastic lymphoma	No	No	No	No	No	Yes	No	No	No	Yes	No	No	No	[27]
Deeren et al.	2003	Male	52	56	48	NA	NA	NA	NA	Yes	No	No	No	No	No	No	No	No	No	No	Yes	No	No	No	No	No	Corticoresistance and exclusive extrathoracic involvement	Yes	Whipple's disease	No	Yes	No	Yes	No	No	No	No	No	Yes	Yes	No	No	[28]
Deeren et al.	2003	Female	60	66	72	NA	NA	NA	NA	Yes	Yes	No	No	No	No	No	No	No	No	No	Yes	No	No	No	No	No	Corticoresistance and exclusive extrathoracic involvement	Yes	Whipple's disease	No	Yes	No	Yes	No	No	No	No	No	Yes	Yes	No	No	[28]
Liang et al.	2004	Male	47	47	0.5	No	No	No	No	Yes	Yes	No	No	No	No	No	No	No	No	No	Yes	No	No	No	Yes	No	Corticoresistance and exclusive extrathoracic involvement	Yes	Histoplasmosis	No	Yes	No	No	No	No	No	No	No	Yes	Yes	No	No	[29]
Singh et al.	2004	Male	49	49	2	Yes	Yes	No	No	No	No	Yes	No	Yes	Yes	No	No	No	No	No	Yes	No	No	No	No	No	Corticoresistance	Yes	Sporotrichosis	No	Yes	No	No	No	No	No	No	No	Yes	NA	NA	NA	[30]
Saba et al.	2005	Male	61	61	12	Yes	Yes	No	No	No	No	Yes	No	No	No	No	No	Yes	No	No	No	No	No	NA	No	No	Corticoresistance	Yes	Whipple's disease	No	Yes	No	Yes	No	No	No	No	No	Yes	Yes	No	No	[31]
Shields et al.	2005	Female	57	57	3.5	No	No	No	No	Yes	No	No	No	Yes	No	No	No	No	No	No	No	No	No	No	No	No	Corticoresistance	Yes	Lung cancer with choroidal metastasis	No	No	No	No	Yes	No	No	No	No	Yes	No	NA	NA	[32]
Yang et al	2006	Male	37	40	28	Yes	Yes	No	No	No	No	No	No	No	Yes	No	No	No	No	No	No	No	No	No	No	No	NA	Yes	Disseminated sporotrichosis	No	Yes	No	No	No	No	No	No	No	Yes	Yes	No	No	[33]
Brunner	2007	Male	7	10	36	No	Yes	No	No	No	Yes	No	No	No	No	No	No	No	No	No	No	No	No	No	No	No	Early age at onset	No	Chronic granulomatous disease	No	No	No	No	No	No	No	Yes	No	No	No	No	No	[34]
Mueller et al.	2007	Male	24	24	7	No	No	No	No	Yes	No	No	No	No	No	No	No	No	No	Yes	No	No	No	No	No	No	Corticoresistance	Yes	Germ line tumor	No	No	No	No	Yes	No	No	No	No	Yes	NA	NA	NA	[35]
Tsujikawa et al.	2007	Male	NA	69	NA	No	Yes	Yes	Yes	No	Yes	No	No	Yes	No	No	No	No	No	No	No	No	No	No	No	No	Asymetrical lymph nodes	NA	Large cell lymphoma	No	No	No	No	No	Yes	No	No	No	NA	NA	NA	NA	[36]
Dzirlo et al.	2007	Male	48	54	70	Yes	Yes	No	No	No	Yes	No	No	No	Yes	NA	NA	No	No	No	No	No	No	No	No	No	Massive weight loss and predominant digestive tract involvement	Yes	Whipple's disease	No	Yes	No	Yes	No	No	No	No	No	Yes	Yes	No	No	[37]
Iqbal et al.	2008	Female	38	38	0	Yes	Yes	No	No	No	Yes	Yes	No	No	No	No	No	No	No	No	No	No	No	No	No	No	Corticoresistance	Yes	Talc lung	No	No	No	No	No	No	Yes	No	No	Yes	Yes	No	No	[38]
Müllauer et al.	2008	Female	6	7	12	No	No	No	No	Yes	Yes	No	No	No	No	No	No	No	No	No	No	No	No	No	No	No	Exclusive extrathoracic involvement	No	Autoimmunoe lymphoproliferative syndrome	No	No	No	No	No	No	No	Yes	No	Yes	Yes	No	No	[39]
Thomas et al.	2008	Female	31	31	6	Yes	Yes	No	No	No	No	No	No	No	No	No	No	No	No	No	No	No	No	No	No	No	Corticoresistance	Yes	Lymphangitic carcinomatosis	No	No	No	No	Yes	No	No	No	No	Yes	No	Yes	No	[40]
Berent et al.	2009	Male	NA	NA	NA	No	No	No	No	Yes	Yes	Yes	No	Yes	No	Yes	No	Yes	No	No	Yes	No	Yes	No	No	Yes	Corticoresistance and exclusive extrathoracic involvement	Yes	Whipple's disease	No	Yes	No	Yes	No	No	No	No	No	Yes	Yes	No	No	[41]
Janeczko et al.	2009	Female	53	53	2	No	Yes	No	No	No	No	No	No	No	Yes	No	No	No	No	Yes	No	No	No	No	No	No	Corticoresistance and exclusive extrathoracic involvement	Yes	Rathke's cyst rupture	No	No	No	No	Yes	No	No	No	No	No	Yes	No	No	[42]
Moss et al.	2009	Female	36	36	3	No	No	No	No	Yes	No	No	No	No	Yes	No	No	NA	No	No	No	No	No	No	No	No	Exclusive extrathoracic involvement	Yes	M. gordonae infection	No	Yes	Yes	No	No	No	No	No	No	Yes	Yes	No	No	[43]
Benhamou et al	2009	Male	56	57	11	No	Yes	No	No	No	Yes	No	No	No	Yes	No	No	Yes	No	No	No	No	No	No	No	No	Corticoresistance	Yes	Whipple's disease	No	Yes	No	Yes	No	No	No	No	No	Yes	Yes	No	No	[44]
Breznik et al.	2010	Male	20	22	21	Yes	No	NA	Yes	No	No	No	No	Yes	Yes	No	No	No	No	No	Yes	No	No	No	No	No	NA	Yes	Leprae	No	Yes	Yes	No	No	No	No	No	No	Yes	Yes	No	No	[45]
Simeoni et al.	2011	Male	20	20	6	Yes	No	No	Yes	No	No	Yes	No	Yes	Yes	No	No	No	No	No	Yes	No	No	No	No	No	Late onset relapse	Yes	Leprae	No	Yes	Yes	No	No	No	No	No	No	Yes	Yes	No	No	[46]
Christakis et al.	2012	Female	48	48	10	No	No	No	No	Yes	No	No	No	No	No	No	No	No	Yes	No	No	No	No	No	No	No	Corticoresistance	Yes	MHI	No	No	No	No	No	No	No	No	Yes	Yes	Yes	No	No	[47]
Fireman et al.	2012	Male	28	41	156	Yes	Yes	No	No	No	No	No	No	No	No	No	No	No	No	No	No	No	No	No	No	No	None	No	Mediastinal fibrosis	No	No	No	No	No	No	Yes	No	No	No	Yes	No	No	[48]
Wallaert et al	2012	Male	55	NA	4	Yes	Yes	No	No	No	No	No	No	No	No	No	No	No	No	No	No	No	No	No	No	No	No granuloma	No	Amyloidosis	No	No	No	No	No	Yes	No	No	No	Yes	No	No	No	[49]
Maritsi et al.	2013	Male	7	7	0	No	Yes	No	No	No	No	Yes	No	Yes	Yes	Yes	Yes	No	No	No	Yes	No	No	No	Yes	No	NA	No	Bartonellosis	No	Yes	No	No	No	No	No	No	No	No	Yes	No	No	[50]
Melenotte et al.	2013	Female	23	24	12	No	No	No	No	Yes	Yes	No	No	No	Yes	No	No	No	No	No	No	No	No	No	No	No	Corticoresistance and exclusive extrathoracic involvement	Yes	Rosai Dorfman's disease	No	No	No	No	No	No	No	No	Yes	Yes	NA	NA	NA	[51]
Mohyddin et al.	2013	Female	NA	NA	18	Yes	Yes	No	No	No	No	No	No	No	No	No	No	No	No	No	No	No	No	No	No	No	NA	Yes	Sulfasalazine	Yes	No	No	No	No	No	No	No	No	Yes	Yes	No	No	[52]
Moravvej et al.	2013	Female	30	35	60	No	No	No	No	Yes	No	No	No	No	Yes	No	No	No	No	No	No	No	No	No	No	No	Corticoresistance and exclusive extrathoracic involvement	Yes	Leishmaniasis	No	Yes	No	No	No	No	No	No	No	Yes	Yes	No	No	[53]
Moravvej et al.	2013	Male	45	40	60	Yes	NA	NA	NA	No	No	No	No	No	Yes	No	No	No	No	No	No	No	No	No	No	No	NA	Yes	Leishmaniasis	No	Yes	No	No	No	No	No	No	No	Yes	Yes	No	No	[53]
Talamonti et al.	2013	Male	34	37	36	No	No	No	No	Yes	No	No	No	No	No	No	No	No	No	Yes	No	No	No	No	No	No	Corticoresistance	Yes	Pineal germinoma	No	No	No	No	Yes	No	No	No	No	Yes	Yes	No	No	[54]
Fujisawa	2014	Female	26	26	0	Yes	Yes	No	No	No	No	No	No	No	Yes	No	No	No	No	No	No	No	No	No	No	No	None	No	Dermatofibrosarcome	No	No	No	No	Yes	No	No	No	No	No	NA	NA	No	[55]
Shanks et al.	2014	Male	29	42	144	Yes	Yes	No	No	No	Yes	No	No	Yes	No	No	Yes	No	No	No	No	No	No	No	No	No	Hypogammaglobulinemia	No	CVID	No	No	No	No	No	No	No	Yes	No	Yes	No	No	No	[56]
Viswanathan et al.	2014	Male	50	51	12	No	No	No	No	Yes	No	No	No	No	No	No	No	No	Yes	Yes	No	Yes	No	No	No	No	Corticoresistance and exclusive extrathoracic involvement	Yes	Erdheim Chester disease	No	No	No	No	No	No	No	No	Yes	Yes	Yes	No	No	[57]
Cohen et al.	2015	Male	43	NA	NA	Yes	Yes	No	No	No	No	No	No	No	No	No	No	No	No	No	No	No	No	No	No	No	Compressive phenomenon	Yes	Mediastinal fibrosis	No	No	No	No	No	No	No	No	Yes	Yes	No	No	No	[58]
Göknar et al.	2015	Male	14	15	8	No	Yes	No	No	No	Yes	Yes	No	No	No	No	No	No	No	No	No	No	No	No	No	No	Corticodependance	Yes	Hodgkin's lymphoma	No	No	No	No	No	Yes	No	No	No	Yes	No	No	No	[59]
Nandini et al.	2015	Male	36	41	60	Yes	Yes	No	No	No	No	No	No	No	No	No	No	Yes	No	No	No	No	No	No	No	Yes	Corticoresistance	Yes	Foreign body granuloma	No	No	No	No	No	No	Yes	No	No	Yes	No	No	No	[60]
Sperry et al.	2015	Male	34	34	NA	No	No	No	No	Yes	No	No	No	No	No	No	No	Yes	No	No	No	No	No	No	No	No	Exclusive extrathoracic involvement	No	Tuberculosis	No	Yes	No	No	No	No	No	No	No	No	Yes	No	No	[61]
Rodriguez et al.	2016	Male	16	17	12	No	No	No	No	Yes	No	No	No	No	Yes	No	No	No	No	No	No	No	No	No	No	No	Atypical histologic features and exclusive extrathoracic involvement	NA	Mycosis fongoide	No	No	No	No	No	Yes	No	No	No	No	No	Yes	No	[62]
Rodriguez et al.	2016	Male	22	26	48	No	No	No	No	Yes	No	No	No	No	Yes	No	No	No	No	No	No	No	No	No	No	No	NA	NA	Mycosis fongoide	No	No	No	No	No	Yes	No	No	No	NA	NA	NA	No	[62]
Ganatra et al.	2018	Female	53	53	6	No	No	No	No	Yes	No	Yes	No	No	No	No	Yes	No	No	No	No	Yes	No	No	No	No	Corticoresistance	Yes	M. chimerae infection	No	Yes	Yes	No	No	No	No	No	No	Yes	NA	NA	NA	[63]
Hashemi et al.	2018	Female	47	52	60	No	No	No	No	Yes	No	No	No	No	Yes	No	No	No	No	No	No	No	No	No	No	No	Corticoresistance	Yes	Lipoidic necrobiosis	No	No	No	No	No	No	No	No	Yes	Yes	No	No	No	[64]
Juneau et al.	2018	Male	37	41	48	Yes	Yes	No	No	No	No	No	No	No	No	No	No	Yes	No	No	Yes	No	No	No	No	No	None	No	Rheumatoid arthritis	No	No	No	No	No	No	No	No	Yes	NA	NA	No	No	[65]
Liu et al.	2018	Female	40	40	1	No	No	No	No	No	No	No	No	No	Yes	No	No	No	No	No	No	No	No	No	No	No	NA	No	Tuberculoid leprae	No	Yes	No	No	No	No	No	No	No	No	Yes	No	No	[66]
Dequidt et al.	2019	Female	62	76	168	No	No	No	No	Yes	No	No	No	No	Yes	No	No	No	No	No	No	No	No	No	No	No	Corticoresistance	Yes	Mycobacterium bovis infection	No	Yes	Yes	No	No	No	No	No	No	Yes	Yes	No	No	[67]
guarnieri et al.	2019	Male	35	38	36	Yes	Yes	No	No	No	No	No	No	No	No	Yes	No	No	No	No	No	No	No	No	No	No	NA	No	Silicosis	No	No	No	No	No	No	Yes	No	No	Yes	No	No	No	[68]
Guarnieri et al.	2019	Male	38	38	6	Yes	Yes	No	No	No	No	No	No	No	No	Yes	Yes	No	No	No	No	No	No	No	No	No	Corticoresistance	Yes	Silicosis	No	No	No	No	No	No	Yes	No	No	Yes	No	No	No	[68]
Katano et al.	2019	Female	62	62	0	Yes	No	No	Yes	No	No	No	No	No	No	No	No	No	No	No	No	No	No	No	No	No	Atypical lung involvement	NA	Follicular lymphoma of the lung	No	No	No	No	No	Yes	No	No	No	NA	NA	No	No	[69]
Kayser et al.	2019	Female	57	57	3	Yes	Yes	No	No	No	No	No	No	No	No	No	No	No	No	No	No	No	No	No	No	No	Corticoresistance	Yes	Paracoccidioidomycosis	No	Yes	No	No	No	No	No	No	No	No	NA	NA	No	[70]
Gehlhausen et al.	2020	Male	72	82	120	No	No	No	No	Yes	No	No	No	No	Yes	No	No	No	No	No	No	No	No	No	No	No	Corticoresistance and exclusive extrathoracic involvement	Yes	Leishmaniasis	No	Yes	No	No	No	No	No	No	No	Yes	No	No	No	[71]
Goldust et al.	2020	Female	39	52	156	Yes	No	No	Yes	No	No	No	No	No	Yes	No	No	No	No	No	No	No	No	No	No	No	Corticoresistance	Yes	Lipoidic necrobiosis	No	No	No	No	No	No	No	No	Yes	Yes	Yes	No	No	[72]
Li et al.	2020	Male	24	24	0.25	No	No	No	No	Yes	No	No	No	No	Yes	No	No	No	No	No	No	No	No	No	No	No	Exclusive extrathoracic involvement	Yes	Secondary syphilis	No	Yes	No	No	No	No	No	No	No	Yes	No	No	No	[73]
Macora et al.	2020	Male	9	9	6	Yes	Yes	No	No	No	Yes	Yes	No	No	No	Yes	Yes	No	No	No	No	No	No	No	No	No	Hypogammaglobulinemia	No	CVID	No	No	No	No	No	No	No	Yes	No	Yes	Yes	No	No	[74]
Zahra et al.	2020	Female	65	NA	NA	No	No	No	No	Yes	No	No	No	No	No	No	No	No	Yes	No	No	No	No	No	No	No	Exclusive extrathoracic involvement	Yes	Histoplasmosis	No	Yes	No	No	No	No	No	No	No	Yes	Yes	No	No	[75]
Totsching et al.	2021	Male	51	51	0	No	No	No	No	Yes	Yes	No	No	No	No	No	No	Yes	Yes	No	Yes	No	No	No	No	No	Exclusive extrathoracic involvement	No	Whipple's disease	No	Yes	No	Yes	No	No	No	No	No	No	Yes	NA	NA	[76]
